# Supplementary material for: HOXA5 inhibits the proliferation of extrahepatic cholangiocarcinoma cells by enhancing MXD1 expression and activating the p53 pathway
Source: Cell Death Dis. 2022 Sep 27;13(9):829. doi: 10.1038/s41419-022-05279-6 (PMC9515223; doi:10.1038/s41419-022-05279-6)
Supplement: Supplementary file 2 — Table S1 [file 41419_2022_5279_MOESM2_ESM.xlsx]

## Sheet: Sheet1
Table S1. Detailed information of dataset downloaded from GEO database.
Type	Accession number	Platform	Disease	Cancer	Normal
Expression profiling	GSE3189	GPL96	Melanoma	45	7
	GSE13898	GPL6102	Esophageal adenocarcinoma	75	28
	GSE32863	GPL6884	Lung adenocarcinoma	58	58
	GSE9348	GPL570	Colorectal cancer	70	12
	GSE13507	GPL6102	Bladder cancer	188	58
	GSE3744	GPL570	Breast cancer	40	7
	GSE25099	GPL5175	Oral squamous cell cancer	57	22
	GSE13159	GPL570	Chronic Lymphocytic Leukemia	448	73
	GSE9750	GPL96	Cervical Cancer	33	24
	GSE6338	GPL570	Peripheral T-cell lymphoma	40	20
Methylation profiling	GSE38860	GPL8490	Cholangiocarcinoma	28	6
	GSE49656	GPL13534	Cholangiocarcinoma	32	4
