# Supplementary material for: HOXA5 inhibits the proliferation of extrahepatic cholangiocarcinoma cells by enhancing MXD1 expression and activating the p53 pathway
Source: Cell Death Dis. 2022 Sep 27;13(9):829. doi: 10.1038/s41419-022-05279-6 (PMC9515223; doi:10.1038/s41419-022-05279-6)
Supplement: Supplementary file 3 — Table S2 [file 41419_2022_5279_MOESM3_ESM.xlsx]

## Sheet: Sheet1
Table S2. Primers used for qPCR and ChIP-PCR.
qPCR	HOXA5-F	AACTCATTTTGCGGTCGCTAT
	HOXA5-R	TCCCTGAATTGCTCGCTCAC
	MXD1-F	ACAAGGACAGAGATGCCTTAAA
	MXD1-R	TAAACTCAACGTAGTGTGTCGA
	MYC-F	GTCAAGAGGCGAACACACAAC
	MYC-R	TTGGACGGACAGGATGTATGC
	E2F2-F	CGTCCCTGAGTTCCCAACC
	E2F2-R	GCGAAGTGTCATACCGAGTCTT
	E2F7-F	TAGCTCGCTATCCAAGTTATCCC
	E2F7-R	CAATGTCATAGATGCGTCTCCTT
	E2F8-F	AAGTACGCCGAGCAGATTATG
	E2F8-R	ATGTCTGGGTGTCCATTTGGG
	TP53-F	GAGGTTGGCTCTGACTGTACC
	TP53-R	TCCGTCCCAGTAGATTACCAC
	ACTB-F	GTCCACCGCAAATGCTTCTA
	ACTB-R	TGCTGTCACCTTCACCGTTC
	CCNE1-F	ACTCAACGTGCAAGCCTCG
	CCNE1-R	GCTCAAGAAAGTGCTGATCCC
	CCNB1-F	AATAAGGCGAAGATCAACATGGC
	CCNB1-R	TTTGTTACCAATGTCCCCAAGAG
	GTSE1-F	AATAATCCGGTTCCCGAACAGC
	GTSE1-R	GCCAGTAAGTGAGCTTCTTTGT
	CCNG2-F	TCTCGGGTTGTTGAACGTCTA
	CCNG2-R	GTAGCCTCAATCAAACTCAGCC
	BID-F	ATGGACCGTAGCATCCCTCC
	BID-R	GTAGGTGCGTAGGTTCTGGT
	BBC3-F	GACCTCAACGCACAGTACGAG
	BBC3-R	AGGAGTCCCATGATGAGATTGT
	IGFBP3-F	AGAGCACAGATACCCAGAACT
	IGFBP3-R	GGTGATTCAGTGTGTCTTCCATT
	HOXA2-F	ACCCCGAAGGGTGGAGATT
	HOXA2-R	CGGAGTCCTCAAGGCTTTTACAT
	HOXB2-F	CCTAGCCTACAGGGTTCTCTC
	HOXB2-R	CACAGAGCGTACTGGTGAAAAA
	HOXB3-F	AACGCCTTACACTCCATGACC
	HOXB3-R	GACGTGCGGCTCATACTCG
	HOXB4-F	CGTGAGCACGGTAAACCCC
	HOXB4-R	CGAGCGGATCTTGGTGTTG
	HOXB5-F	AACTCCTTCTCGGGGCGTTAT
	HOXB5-R	CATCCCATTGTAATTGTAGCCGT
	HOXD8-F	AGAAGAATCGAGGTTTCCCACG
	HOXD8-R	TCCTTTTTCGTTTCCCCGTCC
	HOXD9-F	GGACTCGCTTATAGGCCATGA
	HOXD9-R	GCAAAACTACACGAGGCGAA
ChIP-PCR	MXD1-A-F	GAGTTGTCAGTGTTTTGTGACTC
	MXD1-A-R	TCACCCAGAGCCCAAATTACCAA
	MXD1-B-F	CCTACCTCATGGGGTTATATTGAGG
	MXD1-B-R	GTTGAGTCCCCAAAATACAAATGAG
	MXD1-C-F	GGAAAAGGCGCATGAGCTC
	MXD1-C-R	CCGGCCGTTGTTAAATGCT
	MXD1-D-F	CGAAGCTGGCCTGTCAAGAG
	MXD1-D-R	AGAACCCGGAGCAGAGCAG
