# Supplementary material for: HOXA5 inhibits the proliferation of extrahepatic cholangiocarcinoma cells by enhancing MXD1 expression and activating the p53 pathway
Source: Cell Death Dis. 2022 Sep 27;13(9):829. doi: 10.1038/s41419-022-05279-6 (PMC9515223; doi:10.1038/s41419-022-05279-6)
Supplement: Supplementary file 4 — Table S3 [file 41419_2022_5279_MOESM4_ESM.xlsx]

## Sheet: Sheet1
Table S3. The KEGG analysis of potential pathwasy from methylation microarray.
Term	Count	%	PValue	FDR	Genes
hsa05200:Pathways in cancer	52	3.78733	2.7052e-06	0.000210104	FLT3, CBLB, GLI3, FGF3, IGF1R, FGF5, EDNRB, RASSF5, PRKACA, PDGFRA, WNT5A, WNT9B, MMP9, RUNX1, PAX8, KIT, ARHGEF1, PLCB2, PTGER4, LAMA1, PTGER2, TCF7, LAMA3, LEF1, ADCY8, RASGRP2, WNT11, GNG4, GNA11, DVL1, GNG8, WNT1, WNT3, RUNX1T1, FZD1, NTRK1, WNT10B, TGFB2, JUN, EGLN2, FZD2, FZD5, BAD, ZBTB16, VEGFB, VEGFC, BMP4, GNAQ, FGF18, FGF12, FGF11, F2RL3
hsa04080:Neuroactive ligand-receptor interaction	39	2.8405	1.52765e-05	0.000711885	PTGER4, CHRM2, GRIA2, OXTR, CHRNA3, VIPR2, CHRM1, PTGER2, MLNR, ADRB1, PTH1R, ADRA1A, GHR, HTR6, EDNRB, HRH3, GALR2, NPBWR1, GALR1, P2RY1, GRM8, KISS1R, LEPR, PRLHR, GABRD, DRD4, GABRA2, UTS2R, GABBR1, GRID1, GABRA5, TACR3, HTR1B, GPR50, GRIN2C, SSTR2, ADRA2A, GRIN1, F2RL3
hsa04010:MAPK signaling pathway	31	2.25783	0.00152792	0.0148336	RASGRF1, CACNA1A, CACNA1D, RASGRP2, CACNA1E, FGF3, FGF5, CACNG6, PAK1, CACNG8, RPS6KA2, NTF3, PRKACA, CACNG4, MAP4K4, NTRK1, PDGFRA, TGFB2, JUN, MEF2C, RRAS2, NFATC1, HSPA2, DUSP9, CDC25B, CACNB4, TAOK3, FGF18, PTPN5, FGF12, FGF11
hsa04024:cAMP signaling pathway	30	2.185	4.77923e-05	0.00139195	CHRM2, GRIA2, RYR2, OXTR, VIPR2, CHRM1, NPR1, PTGER2, CACNA1D, ADRB1, ADCY8, GLI3, PAK1, HTR6, CNGA3, SOX9, PRKACA, JUN, GABBR1, BAD, PDE4C, RRAS2, HTR1B, NFATC1, ATP1B2, GRIN2C, SSTR2, GRIN1, PPP1R1B, CALM1
hsa04015:Rap1 signaling pathway	30	2.185	0.000140338	0.00257826	FLT1, ITGAM, ADCY8, RASGRP2, PRKCZ, SIPA1L3, FGF3, IGF1R, FGF5, RASSF5, P2RY1, KDR, NGFR, PDGFRA, MAGI2, VEGFB, VEGFC, GRIN1, GNAO1, EFNA3, GNAQ, KIT, FGF18, CALM1, FGF12, PLCB2, FGF11, PFN3, PFN2, F2RL3
hsa04550:Signaling pathways regulating pluripotency of stem cells	28	2.03933	4.31815e-07	5.03064e-05	ONECUT1, IGF1R, SOX2, WNT11, DVL1, JAK2, WNT1, WNT3, FZD1, WNT10B, FZD2, FZD5, PCGF3, WNT5A, WNT9B, PAX6, INHBB, DUSP9, TBX3, BMP4, MEIS1, HAND1, ID4, ID3, LHX5, BMPR1B, NEUROG1, MYF5
hsa04014:Ras signaling pathway	28	2.03933	0.00226424	0.0202911	FLT1, RASGRF1, RASAL3, RASGRP2, FGF3, IGF1R, FGF5, PAK1, GNG4, RASSF5, KDR, GNG8, PAK6, PRKACA, NGFR, PDGFRA, BAD, VEGFB, VEGFC, RRAS2, GAB2, GRIN1, EFNA3, KIT, FGF18, CALM1, FGF12, FGF11
hsa05202:Transcriptional misregulation in cancer	27	1.9665	4.10149e-05	0.00136521	FLT1, ITGAM, FLT3, DOT1L, IGF1R, HHEX, CCND2, WHSC1, PROM1, RUNX1T1, NTRK1, NGFR, MEF2C, ZBTB16, PBX3, PAX5, MMP9, FLI1, RUNX2, RUNX1, MEIS1, NR4A3, PAX8, TLX3, WT1, FEV, ERG
hsa05205:Proteoglycans in cancer	27	1.9665	0.000792633	0.00936746	SDC2, TWIST1, CBLB, ITPR3, HOXD10, IGF1R, PAK1, WNT11, ERBB4, GPC1, KDR, GPC3, WNT1, PRKACA, WNT3, FZD1, WNT10B, TGFB2, FZD2, FZD5, WNT5A, IGF2, WNT9B, RRAS2, MMP9, ANK1, ARHGEF1
hsa04390:Hippo signaling pathway	25	1.82083	5.762e-05	0.00149172	CRB2, TCF7, LEF1, PRKCZ, SOX2, WNT11, CCND2, DVL1, WNT1, WNT3, FZD1, WWTR1, WNT10B, TGFB2, FZD2, FZD5, WNT5A, BMP8A, WNT9B, BMP6, GDF7, BMP4, PPP2R2C, BMPR1B, TP73
