# Supplementary material for: HOXA5 inhibits the proliferation of extrahepatic cholangiocarcinoma cells by enhancing MXD1 expression and activating the p53 pathway
Source: Cell Death Dis. 2022 Sep 27;13(9):829. doi: 10.1038/s41419-022-05279-6 (PMC9515223; doi:10.1038/s41419-022-05279-6)
Supplement: Supplementary file 5 — Table S4 [file 41419_2022_5279_MOESM5_ESM.xlsx]

## Sheet: Sheet1
Table S4. The association between HOXA5 expression and clinicopathological features of ECCA patients.
Clinical Characteristics		HOXA5		P Value
		Negative-Low	High
Gender	Male	9	8	1
	Female	6	7
Age (Years)	≤55	8	7	1
	>55	7	8
Histological Differentiation	Moderate+High	4	12	0.009
	Poor	11	3
TNM Stage	I	1	6	<0.001
	II	2	5
	III	5	3
	IV	7	1
Lymph Node Metastasis	Negative	4	10	0.066
	Positive	11	5
Distant Metastasis	Negative	7	9	0.715
	Positive	8	6
