# Supplementary material for: HOXA5 inhibits the proliferation of extrahepatic cholangiocarcinoma cells by enhancing MXD1 expression and activating the p53 pathway
Source: Cell Death Dis. 2022 Sep 27;13(9):829. doi: 10.1038/s41419-022-05279-6 (PMC9515223; doi:10.1038/s41419-022-05279-6)
Supplement: Supplementary file 6 — Table S5 [file 41419_2022_5279_MOESM6_ESM.xlsx]

## Sheet: Sheet1
Table S5. The KEGG analysis of potential pathways from RNA-seq.
Term	Count	%	PValue	FDR	Genes
hsa04110:Cell cycle	38	2.45637	3.11965e-11	8.23587e-09	CDKN1C, YWHAE, CDKN1B, PCNA, MCM7, BUB1B, TTK, PKMYT1, CCNB2, CCNB1, ORC6, CDC23, CDC45, ORC1, CHEK1, CDC27, E2F2, BUB3, SKP2, BUB1, SMAD4, ANAPC7, GADD45A, PLK1, CDC25C, CDC25A, GADD45G, CCNA2, ESPL1, CCNE2, CCNE1, MCM3, CDK1, MCM4, MCM5, ANAPC1, MCM2, MAD2L1
hsa03030:DNA replication	17	1.0989	2.48171e-08	3.27586e-06	RFC5, RNASEH2B, FEN1, RFC3, PCNA, LIG1, MCM7, PRIM1, RPA2, POLD4, POLA1, POLA2, POLE2, MCM3, MCM4, MCM5, MCM2
hsa04068:FoxO signaling pathway	28	1.80995	5.99433e-05	0.00442688	CDKN1B, SETD7, IGF1R, PIK3R5, MAPK9, CCNB2, CCNB1, BCL2L11, AKT1, SKP2, PCK2, PLK4, PLK3, SMAD4, PRKAB2, GADD45A, INSR, PLK1, STAT3, SOD2, ATG12, KLF2, GADD45G, MAPK13, BCL6, CCNG2, SGK3, SGK2
hsa05169:Epstein-Barr virus infection	26	1.68067	8.38424e-05	0.00442688	CDKN1B, PSMD14, RBPJ, PIK3R5, MAPK9, PSMD6, PSMD3, PLCG2, AKT1, SKP2, HLA-DPA1, JUN, CR2, SYK, STAT3, TRAF2, HLA-F, NFKB1, MAPK13, NFKB2, CCNA2, PSMC6, PSMC3, PSMC2, HLA-DRA, HLA-DRB1
hsa04914:Progesterone-mediated oocyte maturation	21	1.35747	8.08258e-05	0.00442688	HSP90AA1, ANAPC7, PLK1, PKMYT1, CDC25C, CDC25A, MAPK13, PIK3R5, IGF1R, CCNA2, MAPK9, CCNB2, CCNB1, CDC23, RPS6KA2, CDC27, CDK1, AKT1, BUB1, ANAPC1, MAD2L1
hsa04115:p53 signaling pathway	17	1.0989	0.000258298	0.0113651	RRM2, CD82, GADD45A, IGFBP3, GADD45G, BBC3, CCNB2, CCNB1, CCNE2, CCNE1, CCNG2, SESN2, CHEK1, CDK1, BID, GTSE1, TP73
hsa05222:Small cell lung cancer	19	1.22818	0.000534113	0.0201437	LAMA5, CDKN1B, LAMB3, LAMB2, ITGA3, ITGA2, FN1, LAMB1, LAMC2, TRAF2, NFKB1, CKS1B, PIK3R5, CCNE2, CCNE1, COL4A4, E2F2, AKT1, SKP2
hsa04931:Insulin resistance	22	1.42211	0.000640291	0.0211296	SREBF1, PYGB, PRKAB2, GFPT2, INSR, STAT3, SLC2A1, PYGL, PRKCZ, PTPRF, NFKB1, PIK3R5, MAPK9, MLXIPL, SOCS3, PPP1R3B, RPS6KA2, CREB3L2, AKT1, TRIB3, PPARA, PCK2
hsa05166:HTLV-I infection	40	2.58565	0.00076492	0.0224377	PCNA, SLC2A1, BUB1B, ETS1, PIK3R5, POLD4, ZFP36, CDC23, WNT11, RRAS, CHEK1, TP53INP1, CDC27, E2F2, AKT1, BUB3, WNT4, HLA-DPA1, RANBP1, EGR1, FDPS, XBP1, JUN, EGR2, SMAD4, ANAPC7, FZD4, IL15, FZD7, FOS, HLA-F, NFKB1, NFKB2, POLE2, VDAC3, HLA-DRA, ATF3, ANAPC1, HLA-DRB1, MAD2L1
hsa05200:Pathways in cancer	55	3.55527	0.00128688	0.0339738	RET, CDKN1B, SLC2A1, CBLC, LAMC2, GLI1, ETS1, CKS1B, IGF1R, CDH1, AKT1, SKP2, HSP90AA1, ITGA3, ITGA2, PLEKHG5, TRAF2, FOS, MMP9, CCNE2, MSH2, CCNE1, COL4A4, BIRC5, MET, LAMA5, EPAS1, HSP90B1, PIK3R5, CDC42, MAPK9, WNT11, GNG4, GNG7, PLCG2, E2F2, BID, RALGDS, WNT4, JUN, SMAD4, EGLN2, JUP, LAMB3, FZD4, LAMB2, FZD7, STAT3, FN1, LAMB1, NFKB1, NFKB2, VEGFA, FGFR3, FGFR2
