# Supplementary material for: HOXA5 inhibits the proliferation of extrahepatic cholangiocarcinoma cells by enhancing MXD1 expression and activating the p53 pathway
Source: Cell Death Dis. 2022 Sep 27;13(9):829. doi: 10.1038/s41419-022-05279-6 (PMC9515223; doi:10.1038/s41419-022-05279-6)
Supplement: Supplementary file 7 — Table S6 [file 41419_2022_5279_MOESM7_ESM.xlsx]

## Sheet: Sheet1
Table S6. The UCSC TFBS analysis from RNA-seq.
Term	Annotation	Count	%	PValue	FDR	Genes
E2F	E2F1, E2F2, E2F3, E2F4, E2F5, E2F6, E2F7, E2F8	889	57.4661	7.09769e-19	7.09769e-18	TDRKH, NUP107, POP1, TESK2, LOC728392, RBPJ, MYLK, PREX1, ENDOV, PPP4R1, LURAP1L, PSMD3, AKT1, CKMT1B, GTSE1, FAM19A3, MEF2A, CHID1, STARD5, UNC5B, DNTTIP2, CACNA2D2, EML2, SCAMP2, MYL5, ISL2, CLDN4, CLDN3, MTHFD1, FEZ1, DDIT3, CLDN7, ATF3, NGEF, RABL6, CDCA2, COL13A1, CDCA3, SHMT1, NPRL3, CDCA7, BAZ2A, MRPL11, RNF213, ADAMTS13, HLCS, VTI1A, C5ORF42, ABCA1, TOE1, NGFR, JUN, HACE1, JUP, NCAPH2, ED…
NFY	NFYA, NFYB, NFYC	758	48.9981	7.1213e-15	3.56065e-14	TDRKH, HCP5, RPL31, TESK2, MSANTD3, LOC728392, GPATCH3, TMEM97, RBPJ, LIPA, PTPDC1, MYLK, FAM134B, PREX1, HOXA9, ENDOV, CREB3L2, STMN1, CDK5RAP1, CKMT1B, AKT1, SUPT20H, GTSE1, JUNB, HOXA5, CHID1, PRKAB2, TRIQK, MBNL2, FNDC3B, SYTL1, CACNA2D2, CD3EAP, SOX12, GTPBP2, EML2, SYTL3, SYTL2, HCFC1, NUP93, ISL2, CLDN4, DEPDC1B, HOXB9, DDX39A, WDR81, MTHFD1, ARMC6, MAP1B, FEZ1, DDIT3, PSME3, DDIT4, CYP2E1…
CREB	CREB1	669	43.245	3.34215e-13	1.11405e-12	TDRKH, IPO11, TESK2, LOC728392, GPATCH3, TMEM97, RPL9, PTPDC1, FAM134B, PREX1, HOXA9, PSMD6, CREB3L2, PSMD3, EPSTI1, CKMT1B, GTSE1, JUNB, HOXA5, MEF2A, CHID1, MBNL2, UNC5B, FNDC3B, SYTL1, CACNA2D2, SOX12, GTPBP2, HPCAL4, SYTL2, HCFC1, NUP93, MYL5, ISL2, CLDN4, DEPDC1B, HOXB9, DDX39A, WDR81, ARMC6, MAP1B, FEZ1, DDIT3, PSME3, DDIT4, CLDN7, RPL26, RBCK1, NGEF, ATF3, VPS28, RNF122, RABL6, PARPBP, COL…
PAX5	PAX5	846	54.6865	7.12644e-12	1.78161e-11	TDRKH, TESK2, TMEM97, LOC728392, LIPA, MYLK, PREX1, PSMD6, PPP4R1, PSMD3, AKT1, CKMT1B, FAM19A3, WDHD1, ATG3, UNC5B, HPCAL1, CACNA2D2, HPCAL4, EML2, SCAMP2, MYL5, ISL2, CLDN3, MTHFD1, DDIT3, PSME3, RBCK1, ATF3, NGEF, RABL6, ZNF277, MTMR1, PARPBP, COL13A1, CDCA3, NPRL3, CDCA7, CDCA8, BAZ2A, NCAPH, MRPL11, ADAMTS13, CTC1, NGFR, JUN, JUP, NCAPH2, EDEM1, FN1, MRPL23, L1CAM, MRPL24, LARP6, LAS1L, FXYD…
HEN1	NHLH1	867	56.044	2.15414e-11	4.30828e-11	NUP107, TESK2, LOC728392, LIPA, PTPDC1, MYLK, PREX1, FAM134B, ENDOV, LURAP1L, CYP2D6, AKT1, CKMT1B, SUPT20H, GTSE1, FAM19A3, MEF2A, CHID1, UNC5B, TYW3, HPCAL1, CACNA2D2, HPCAL4, EML2, SCAMP2, MYL5, ISL2, CLDN4, CLDN3, DDX39A, MTHFD1, FEZ1, DDIT3, PSME3, DDIT4, RBCK1, RABL6, ZNF277, PIF1, COL13A1, CDCA3, TTYH1, SHMT1, NPRL3, CDCA7, BAZ2A, NCAPH, MRPL11, ADAMTS13, HLCS, VTI1A, CTC1, MCTS1, TOE1, NG…
MYCMAX	MYC, MYCL1, NMYC, MAX	919	59.4053	5.74352e-10	9.57253e-10	TDRKH, POP1, TESK2, TMEM97, LIPA, MYLK, PREX1, FAM134B, ENDOV, CYP2D6, PSMD3, EPSTI1, AKT1, CKMT1B, GTSE1, CHID1, WDHD1, ATG3, STARD5, UNC5B, TYW3, DHDH, CACNA2D2, HPCAL4, EML2, SCAMP2, MYL5, ISL2, DDX39A, MTHFD1, ZFYVE19, FEZ1, DDIT3, PSME3, TMEM126B, CYP2E1, ATF3, NGEF, RABL6, ZNF277, MTMR1, PARPBP, COL13A1, CDCA3, SHMT1, NPRL3, CDCA8, BAZ2A, MRPL11, RNF213, ADAMTS13, HLCS, VTI1A, C5ORF42, ABCA…
E47	TCF3	887	57.3368	1.32714e-09	1.89592e-09	TDRKH, NUP107, POP1, TESK2, TMEM97, LOC728392, MYLK, PREX1, FAM134B, PPP4R1, LURAP1L, PSMD3, EPSTI1, AKT1, CKMT1B, FAM19A3, MEF2A, CHID1, WDHD1, PRKAB2, STARD5, UNC5B, DHDH, CACNA2D2, HPCAL4, EML2, ISL2, DDX39A, MTHFD1, ZFYVE19, FEZ1, DDIT3, PSME3, DDIT4, CLDN7, RBCK1, ATF3, RABL6, ZNF277, COL13A1, CDCA3, TTYH1, SHMT1, NPRL3, BAZ2A, NCAPH, KIAA0040, MRPL11, RNF213, ADAMTS13, HLCS, VTI1A, C5ORF42,…
AREB6	ZEB1	1202	77.6988	3.75204e-09	4.55698e-09	TDRKH, HCP5, NUP107, POP1, TESK2, TMEM97, LOC728392, RBPJ, LIPA, PTPDC1, MYLK, EPB41L4A-AS1, PREX1, ENDOV, PSMD6, PSMD3, EPSTI1, AKT1, CKMT1B, SUPT20H, GTSE1, FAM19A3, MEF2A, CHID1, WDHD1, ATG3, PRKAB2, STARD5, UNC5B, TYW3, DHDH, HPCAL1, CACNA2D2, HPCAL4, RNASE1, SCAMP2, MYL5, ISL2, CLDN4, DDX39A, MTHFD1, FEZ1, DDIT3, PSME3, DDIT4, CLDN7, RBCK1, ATF3, NGEF, OPTN, RABL6, ZNF277, PIF1, MTMR1, PARPB…
USF	USF1, USF2	855	55.2683	4.10129e-09	4.55698e-09	TDRKH, NUP107, POP1, TESK2, TMEM97, LOC728392, LIPA, PTPDC1, MYLK, PREX1, FAM134B, CYP2D6, PSMD3, AKT1, CKMT1B, GTSE1, FAM19A3, MEF2A, ATG3, STARD5, UNC5B, DHDH, HPCAL1, CACNA2D2, HPCAL4, EML2, SCAMP2, MYL5, ISL2, CLDN4, DDX39A, MTHFD1, FEZ1, DDIT3, PSME3, RBCK1, TMEM126B, ATF3, RABL6, ZNF277, PIF1, MTMR1, PARPBP, COL13A1, CDCA3, TTYH1, SHMT1, NPRL3, CDCA7, NCAPH, RNF213, HSPH1, ADAMTS13, HLCS, M…
MYOGNF1	MYOG, NF1	697	45.0549	5.57558e-09	5.57558e-09	TDRKH, CDA, RPL31, RRP1, TESK2, ADARB1, GPATCH3, LIPA, MYLK, FAM134B, PREX1, HOXA9, ENDOV, LURAP1L, EPSTI1, CKMT1B, AKT1, JUNB, HOXA5, FAM19A3, CHID1, MBNL2, UNC5B, HPCAL1, DHDH, SYTL1, CACNA2D2, CD3EAP, HPCAL4, WDR76, EML2, SYTL2, SCAMP2, HCFC1, MYL5, HOXB9, RNF125, DDX39A, WDR81, ARMC6, MAP1B, DDIT3, PSME3, DDIT4, CLDN7, RPL26, RBCK1, CYP2E1, DUS3L, RABL6, PIF1, COL13A1, CDCA3, MAPKAP1, SHMT1, …
