# Supplementary material for: HOXA5 inhibits the proliferation of extrahepatic cholangiocarcinoma cells by enhancing MXD1 expression and activating the p53 pathway
Source: Cell Death Dis. 2022 Sep 27;13(9):829. doi: 10.1038/s41419-022-05279-6 (PMC9515223; doi:10.1038/s41419-022-05279-6)
Supplement: Supplementary file 8 — Table S7 [file 41419_2022_5279_MOESM8_ESM.xlsx]

## Sheet: Sheet1
Table S7. GO analysis from CUT & Tag.
Category	Term	Count	%	PValue	FDR	Genes
GOTERM_BP_DIRECT	GO:0006260~DNA replication	15	4.2735	2.3406e-07	0.00051938	TIPIN, RRM2, PCNA, LIG1, MCM8, DHX9, GINS3, MCM10, BRCA1, TICRR, POLD4, ORC6, CDC45, EXO1, GRWD1
GOTERM_BP_DIRECT	GO:0045892~Negative regulation of transcription, DNA-templated	28	7.97721	2.32727e-06	0.00258211	HMGB2, BRCA1, HDAC6, LOXL2, RPS6KA5, WNT11, RUVBL2, JARID2, HSPA8, JUN, UBE2I, CBX1, NRG1, PA2G4, KLF4, FOXP1, EREG, PER1, MLXIPL, SFPQ, CENPF, ELF3, BCL6, BHLHE40, ZNF438, SRSF2, PDCD4, ID3
GOTERM_BP_DIRECT	GO:0006511~Ubiquitin-dependent protein catabolic process	18	5.12821	1.2048e-05	0.00891148	XBP1, UBE2I, HACE1, USP5, UHRF1, SYVN1, CBLC, CYLD, PSMA3, PINK1, PSMC6, CDC23, WDR81, OS9, CDC27, PSMD3, BUB3, MAD2L1
GOTERM_BP_DIRECT	GO:0000122~Negative regulation of transcription from RNA polymerase II promoter	36	10.2564	1.68052e-05	0.0093227	PCNA, UHRF1, CTR9, GLIS3, HMGB2, FHL2, ZBTB20, HDAC8, LOXL2, MNT, ZBED2, JARID2, E2F8, EGR1, XBP1, JUN, UBE2I, CBX1, STAT3, IRF2BP2, ZNF77, KLF4, DKK1, NFKB1, FOXP1, NR4A2, PER1, MLXIPL, SFPQ, BCL6, CCNE1, BHLHE40, ID3, MXD1, ATF3, PHF19
GOTERM_BP_DIRECT	GO:0051301~Cell division	20	5.69801	2.98853e-05	0.0132631	ERCC6L, TIPIN, UBE2I, LIG1, CDCA7, NCAPH, ZWINT, SMC2, CKS1B, CCNB2, CENPF, CDC23, CCNE1, PRC1, CDC27, NEK2, BUB3, FAM83D, KIF20B, MAD2L1
GOTERM_BP_DIRECT	GO:0070498~Interleukin-1-mediated signaling pathway	10	2.849	4.00007e-05	0.0147936	EGR1, PSMA3, RPS6KA5, PSMC6, PSMC3, PELI2, PSMD3, PELI1, NFKB1, PSMB9
GOTERM_BP_DIRECT	GO:1901990~Regulation of mitotic cell cycle phase transition	9	2.5641	7.5069e-05	0.0237969	PSMA3, CDC23, PSMC6, PSMC3, CDC27, PSMD3, BUB3, PSMB9, MAD2L1
GOTERM_BP_DIRECT	GO:1902895~Positive regulation of pri-miRNA transcription from RNA polymerase II promoter	7	1.9943	0.000119923	0.0294062	EGR1, JUN, STAT3, FOS, KLF4, SMAD6, ETS1
GOTERM_BP_DIRECT	GO:0031145~Anaphase-promoting complex-dependent catabolic process	9	2.5641	0.000124002	0.0294062	PSMA3, CDC23, PSMC6, PSMC3, CDC27, PSMD3, BUB3, PSMB9, MAD2L1
GOTERM_BP_DIRECT	GO:0051726~Regulation of cell cycle	15	4.2735	0.00013252	0.0294062	HSPA8, JUN, STAT3, BRCA1, CCNB2, CENPF, MNT, CCNE1, RHEB, RUVBL2, PES1, TRNP1, ID3, HBP1, KIF20B
GOTERM_BP_DIRECT	GO:0006397~mRNA processing	13	3.7037	0.000224263	0.0452399	MBNL2, SCAF11, METTL3, SRSF1, TTF2, PAN2, RBM4, LGALS3, SFPQ, SRSF2, RBM20, ZNF326, SRSF7
